# Supplementary material for: Application of In Silico Filtering and Isothermal Titration Calorimetry for the Discovery of Small Molecule Inhibitors of MDM2
Source: Pharmaceuticals (Basel). 2022 Jun 16;15(6):752. doi: 10.3390/ph15060752 (PMC9230431; doi:10.3390/ph15060752)
Supplement: Supplementary file 1 [file pharmaceuticals-15-00752-s001.zip]

Archive with 1 entries (1 files):
- pharmaceuticals-1718514-supplementary.pdf
